# Supplementary material for: Genetic variation in the effect of monoamines on female mating receptivity and oviposition in the adzuki bean beetle, Callosobruchus chinensis (Coleoptera: Bruchidae)
Source: BMC Evol Biol. 2014 Aug 6;14:172. doi: 10.1186/s12862-014-0172-5 (PMC4360256; doi:10.1186/s12862-014-0172-5)
Supplement: Additional file 2: — Date of mating receptivity. Date of number of eggs laid by females. [file s12862-014-0172-5-S2.xls]

## Sheet: receptivity
			Date of mating receptivity
				Strains					Date for Statistical analysis
			Amine treatment (N each strain)	jC-S	isC	akC02	mC		Strain	Amine treatment	No.	mating
			Control (30, 30, 32, 30)	86.7	60	86.6667	70		jC-S	control	1	1
			dopamine (29, 27, 30, 28)	76.9	70.3704	50	60.7143		jC-S	control	2	1
			Octopamine (30, 33, 30, 30)	40	45.4545	43.3333	33.3333		jC-S	control	3	1
			tyramine (28, 30, 29, 30)	21.4	36.6667	10.3448	26.6667		jC-S	control	4	1
			Serotonin (30, 29, 29, 28)	76.7	62.069	44.8276	50		jC-S	control	5	1
									jC-S	control	6	1
									jC-S	control	7	1
									jC-S	control	8	1
									jC-S	control	9	1
									jC-S	control	10	1
									jC-S	control	11	1
									jC-S	control	12	1
									jC-S	control	13	1
									jC-S	control	14	1
									jC-S	control	15	1
									jC-S	control	16	1
									jC-S	control	17	1
									jC-S	control	18	1
									jC-S	control	19	1
									jC-S	control	20	1
									jC-S	control	21	1
									jC-S	control	22	1
									jC-S	control	23	1
									jC-S	control	24	1
									jC-S	control	25	1
									jC-S	control	26	1
									jC-S	control	27	0
									jC-S	control	28	0
									jC-S	control	29	0
									jC-S	control	30	0
									jC-S	tyramine	1	1
									jC-S	tyramine	2	1
									jC-S	tyramine	3	1
									jC-S	tyramine	4	1
									jC-S	tyramine	5	1
									jC-S	tyramine	6	1
									jC-S	tyramine	7	0
									jC-S	tyramine	8	0
									jC-S	tyramine	9	0
									jC-S	tyramine	10	0
									jC-S	tyramine	11	0
									jC-S	tyramine	12	0
									jC-S	tyramine	13	0
									jC-S	tyramine	14	0
									jC-S	tyramine	15	0
									jC-S	tyramine	16	0
									jC-S	tyramine	17	0
									jC-S	tyramine	18	0
									jC-S	tyramine	19	0
									jC-S	tyramine	20	0
									jC-S	tyramine	21	0
									jC-S	tyramine	22	0
									jC-S	tyramine	23	0
									jC-S	tyramine	24	0
									jC-S	tyramine	25	0
									jC-S	tyramine	26	0
									jC-S	tyramine	27	0
									jC-S	tyramine	28	0
									jC-S	octopamine	1	1
									jC-S	octopamine	2	1
									jC-S	octopamine	3	1
									jC-S	octopamine	4	1
									jC-S	octopamine	5	1
									jC-S	octopamine	6	1
									jC-S	octopamine	7	1
									jC-S	octopamine	8	1
									jC-S	octopamine	9	1
									jC-S	octopamine	10	1
									jC-S	octopamine	11	1
									jC-S	octopamine	12	1
									jC-S	octopamine	13	0
									jC-S	octopamine	14	0
									jC-S	octopamine	15	0
									jC-S	octopamine	16	0
									jC-S	octopamine	17	0
									jC-S	octopamine	18	0
									jC-S	octopamine	19	0
									jC-S	octopamine	20	0
									jC-S	octopamine	21	0
									jC-S	octopamine	22	0
									jC-S	octopamine	23	0
									jC-S	octopamine	24	0
									jC-S	octopamine	25	0
									jC-S	octopamine	26	0
									jC-S	octopamine	27	0
									jC-S	octopamine	28	0
									jC-S	octopamine	29	0
									jC-S	octopamine	30	0
									jC-S	dopamine	1	1
									jC-S	dopamine	2	1
									jC-S	dopamine	3	1
									jC-S	dopamine	4	1
									jC-S	dopamine	5	1
									jC-S	dopamine	6	1
									jC-S	dopamine	7	1
									jC-S	dopamine	8	1
									jC-S	dopamine	9	1
									jC-S	dopamine	10	1
									jC-S	dopamine	11	1
									jC-S	dopamine	12	1
									jC-S	dopamine	13	1
									jC-S	dopamine	14	1
									jC-S	dopamine	15	1
									jC-S	dopamine	16	1
									jC-S	dopamine	17	1
									jC-S	dopamine	18	1
									jC-S	dopamine	19	1
									jC-S	dopamine	20	1
									jC-S	dopamine	21	1
									jC-S	dopamine	22	1
									jC-S	dopamine	23	0
									jC-S	dopamine	24	0
									jC-S	dopamine	25	0
									jC-S	dopamine	26	0
									jC-S	dopamine	27	0
									jC-S	dopamine	28	0
									jC-S	dopamine	29	0
									jC-S	serotonin	1	1
									jC-S	serotonin	2	1
									jC-S	serotonin	3	1
									jC-S	serotonin	4	1
									jC-S	serotonin	5	1
									jC-S	serotonin	6	1
									jC-S	serotonin	7	1
									jC-S	serotonin	8	1
									jC-S	serotonin	9	1
									jC-S	serotonin	10	1
									jC-S	serotonin	11	1
									jC-S	serotonin	12	1
									jC-S	serotonin	13	1
									jC-S	serotonin	14	1
									jC-S	serotonin	15	1
									jC-S	serotonin	16	1
									jC-S	serotonin	17	1
									jC-S	serotonin	18	1
									jC-S	serotonin	19	1
									jC-S	serotonin	20	1
									jC-S	serotonin	21	1
									jC-S	serotonin	22	1
									jC-S	serotonin	23	1
									jC-S	serotonin	24	0
									jC-S	serotonin	25	0
									jC-S	serotonin	26	0
									jC-S	serotonin	27	0
									jC-S	serotonin	28	0
									jC-S	serotonin	29	0
									jC-S	serotonin	30	0
									isC	control	1	1
									isC	control	2	1
									isC	control	3	1
									isC	control	4	1
									isC	control	5	1
									isC	control	6	1
									isC	control	7	1
									isC	control	8	1
									isC	control	9	1
									isC	control	10	1
									isC	control	11	1
									isC	control	12	1
									isC	control	13	1
									isC	control	14	1
									isC	control	15	1
									isC	control	16	1
									isC	control	17	1
									isC	control	18	1
									isC	control	19	0
									isC	control	20	0
									isC	control	21	0
									isC	control	22	0
									isC	control	23	0
									isC	control	24	0
									isC	control	25	0
									isC	control	26	0
									isC	control	27	0
									isC	control	28	0
									isC	control	29	0
									isC	control	30	0
									isC	tyramine	1	1
									isC	tyramine	2	1
									isC	tyramine	3	1
									isC	tyramine	4	1
									isC	tyramine	5	1
									isC	tyramine	6	1
									isC	tyramine	7	1
									isC	tyramine	8	1
									isC	tyramine	9	1
									isC	tyramine	10	1
									isC	tyramine	11	1
									isC	tyramine	12	0
									isC	tyramine	13	0
									isC	tyramine	14	0
									isC	tyramine	15	0
									isC	tyramine	16	0
									isC	tyramine	17	0
									isC	tyramine	18	0
									isC	tyramine	19	0
									isC	tyramine	20	0
									isC	tyramine	21	0
									isC	tyramine	22	0
									isC	tyramine	23	0
									isC	tyramine	24	0
									isC	tyramine	25	0
									isC	tyramine	26	0
									isC	tyramine	27	0
									isC	tyramine	28	0
									isC	tyramine	29	0
									isC	tyramine	30	0
									isC	octopamine	1	1
									isC	octopamine	2	1
									isC	octopamine	3	1
									isC	octopamine	4	1
									isC	octopamine	5	1
									isC	octopamine	6	1
									isC	octopamine	7	1
									isC	octopamine	8	1
									isC	octopamine	9	1
									isC	octopamine	10	1
									isC	octopamine	11	1
									isC	octopamine	12	1
									isC	octopamine	13	1
									isC	octopamine	14	1
									isC	octopamine	15	1
									isC	octopamine	16	0
									isC	octopamine	17	0
									isC	octopamine	18	0
									isC	octopamine	19	0
									isC	octopamine	20	0
									isC	octopamine	21	0
									isC	octopamine	22	0
									isC	octopamine	23	0
									isC	octopamine	24	0
									isC	octopamine	25	0
									isC	octopamine	26	0
									isC	octopamine	27	0
									isC	octopamine	28	0
									isC	octopamine	29	0
									isC	octopamine	30	0
									isC	octopamine	31	0
									isC	octopamine	32	0
									isC	octopamine	33	0
									isC	dopamine	1	1
									isC	dopamine	2	1
									isC	dopamine	3	1
									isC	dopamine	4	1
									isC	dopamine	5	1
									isC	dopamine	6	1
									isC	dopamine	7	1
									isC	dopamine	8	1
									isC	dopamine	9	1
									isC	dopamine	10	1
									isC	dopamine	11	1
									isC	dopamine	12	1
									isC	dopamine	13	1
									isC	dopamine	14	1
									isC	dopamine	15	1
									isC	dopamine	16	1
									isC	dopamine	17	1
									isC	dopamine	18	1
									isC	dopamine	19	1
									isC	dopamine	20	0
									isC	dopamine	21	0
									isC	dopamine	22	0
									isC	dopamine	23	0
									isC	dopamine	24	0
									isC	dopamine	25	0
									isC	dopamine	26	0
									isC	dopamine	27	0
									isC	serotonin	1	1
									isC	serotonin	2	1
									isC	serotonin	3	1
									isC	serotonin	4	1
									isC	serotonin	5	1
									isC	serotonin	6	1
									isC	serotonin	7	1
									isC	serotonin	8	1
									isC	serotonin	9	1
									isC	serotonin	10	1
									isC	serotonin	11	1
									isC	serotonin	12	1
									isC	serotonin	13	1
									isC	serotonin	14	1
									isC	serotonin	15	1
									isC	serotonin	16	1
									isC	serotonin	17	1
									isC	serotonin	18	1
									isC	serotonin	19	0
									isC	serotonin	20	0
									isC	serotonin	21	0
									isC	serotonin	22	0
									isC	serotonin	23	0
									isC	serotonin	24	0
									isC	serotonin	25	0
									isC	serotonin	26	0
									isC	serotonin	27	0
									isC	serotonin	28	0
									isC	serotonin	29	0
									akC02	control	1	1
									akC02	control	2	1
									akC02	control	3	1
									akC02	control	4	1
									akC02	control	5	1
									akC02	control	6	1
									akC02	control	7	1
									akC02	control	8	1
									akC02	control	9	1
									akC02	control	10	1
									akC02	control	11	1
									akC02	control	12	1
									akC02	control	13	1
									akC02	control	14	1
									akC02	control	15	1
									akC02	control	16	1
									akC02	control	17	1
									akC02	control	18	1
									akC02	control	19	1
									akC02	control	20	1
									akC02	control	21	1
									akC02	control	22	1
									akC02	control	23	1
									akC02	control	24	1
									akC02	control	25	1
									akC02	control	26	1
									akC02	control	27	0
									akC02	control	28	0
									akC02	control	29	0
									akC02	control	30	0
									akC02	dopamine	1	1
									akC02	dopamine	2	1
									akC02	dopamine	3	1
									akC02	dopamine	4	1
									akC02	dopamine	5	1
									akC02	dopamine	6	1
									akC02	dopamine	7	1
									akC02	dopamine	8	1
									akC02	dopamine	9	1
									akC02	dopamine	10	1
									akC02	dopamine	11	1
									akC02	dopamine	12	1
									akC02	dopamine	13	1
									akC02	dopamine	14	1
									akC02	dopamine	15	1
									akC02	dopamine	16	0
									akC02	dopamine	17	0
									akC02	dopamine	18	0
									akC02	dopamine	19	0
									akC02	dopamine	20	0
									akC02	dopamine	21	0
									akC02	dopamine	22	0
									akC02	dopamine	23	0
									akC02	dopamine	24	0
									akC02	dopamine	25	0
									akC02	dopamine	26	0
									akC02	dopamine	27	0
									akC02	dopamine	28	0
									akC02	dopamine	29	0
									akC02	dopamine	30	0
									akC02	tyramine	1	1
									akC02	tyramine	2	1
									akC02	tyramine	3	1
									akC02	tyramine	4	0
									akC02	tyramine	5	0
									akC02	tyramine	6	0
									akC02	tyramine	7	0
									akC02	tyramine	8	0
									akC02	tyramine	9	0
									akC02	tyramine	10	0
									akC02	tyramine	11	0
									akC02	tyramine	12	0
									akC02	tyramine	13	0
									akC02	tyramine	14	0
									akC02	tyramine	15	0
									akC02	tyramine	16	0
									akC02	tyramine	17	0
									akC02	tyramine	18	0
									akC02	tyramine	19	0
									akC02	tyramine	20	0
									akC02	tyramine	21	0
									akC02	tyramine	22	0
									akC02	tyramine	23	0
									akC02	tyramine	24	0
									akC02	tyramine	25	0
									akC02	tyramine	26	0
									akC02	tyramine	27	0
									akC02	tyramine	28	0
									akC02	tyramine	29	0
									akC02	tyramine	30	1
									akC02	octopamine	1	1
									akC02	octopamine	2	1
									akC02	octopamine	3	1
									akC02	octopamine	4	1
									akC02	octopamine	5	1
									akC02	octopamine	6	1
									akC02	octopamine	7	1
									akC02	octopamine	8	1
									akC02	octopamine	9	1
									akC02	octopamine	10	1
									akC02	octopamine	11	1
									akC02	octopamine	12	1
									akC02	octopamine	13	0
									akC02	octopamine	14	0
									akC02	octopamine	15	0
									akC02	octopamine	16	0
									akC02	octopamine	17	0
									akC02	octopamine	18	0
									akC02	octopamine	19	0
									akC02	octopamine	20	0
									akC02	octopamine	21	0
									akC02	octopamine	22	0
									akC02	octopamine	23	0
									akC02	octopamine	24	0
									akC02	octopamine	25	0
									akC02	octopamine	26	0
									akC02	octopamine	27	0
									akC02	octopamine	28	0
									akC02	octopamine	29	0
									akC02	serotonin	1	1
									akC02	serotonin	2	1
									akC02	serotonin	3	1
									akC02	serotonin	4	1
									akC02	serotonin	5	1
									akC02	serotonin	6	1
									akC02	serotonin	7	1
									akC02	serotonin	8	1
									akC02	serotonin	9	1
									akC02	serotonin	10	1
									akC02	serotonin	11	1
									akC02	serotonin	12	1
									akC02	serotonin	13	1
									akC02	serotonin	14	0
									akC02	serotonin	15	0
									akC02	serotonin	16	0
									akC02	serotonin	17	0
									akC02	serotonin	18	0
									akC02	serotonin	19	0
									akC02	serotonin	20	0
									akC02	serotonin	21	0
									akC02	serotonin	22	0
									akC02	serotonin	23	0
									akC02	serotonin	24	0
									akC02	serotonin	25	0
									akC02	serotonin	26	0
									akC02	serotonin	27	0
									akC02	serotonin	28	0
									akC02	serotonin	29	0
									mC	control	1	1
									mC	control	2	1
									mC	control	3	1
									mC	control	4	1
									mC	control	5	1
									mC	control	6	1
									mC	control	7	1
									mC	control	8	1
									mC	control	9	1
									mC	control	10	1
									mC	control	11	1
									mC	control	12	1
									mC	control	13	1
									mC	control	14	1
									mC	control	15	1
									mC	control	16	1
									mC	control	17	1
									mC	control	18	1
									mC	control	19	1
									mC	control	20	1
									mC	control	21	1
									mC	control	22	0
									mC	control	23	0
									mC	control	24	0
									mC	control	25	0
									mC	control	26	0
									mC	control	27	0
									mC	control	28	0
									mC	control	29	0
									mC	control	30	0
									mC	dopamine	1	1
									mC	dopamine	2	1
									mC	dopamine	3	1
									mC	dopamine	4	1
									mC	dopamine	5	1
									mC	dopamine	6	1
									mC	dopamine	7	1
									mC	dopamine	8	1
									mC	dopamine	9	1
									mC	dopamine	10	1
									mC	dopamine	11	1
									mC	dopamine	12	1
									mC	dopamine	13	1
									mC	dopamine	14	1
									mC	dopamine	15	1
									mC	dopamine	16	1
									mC	dopamine	17	1
									mC	dopamine	18	0
									mC	dopamine	19	0
									mC	dopamine	20	0
									mC	dopamine	21	0
									mC	dopamine	22	0
									mC	dopamine	23	0
									mC	dopamine	24	0
									mC	dopamine	25	0
									mC	dopamine	26	0
									mC	dopamine	27	0
									mC	dopamine	28	0
									mC	octopamine	1	1
									mC	octopamine	2	1
									mC	octopamine	3	1
									mC	octopamine	4	1
									mC	octopamine	5	1
									mC	octopamine	6	1
									mC	octopamine	7	1
									mC	octopamine	8	1
									mC	octopamine	9	1
									mC	octopamine	10	1
									mC	octopamine	11	0
									mC	octopamine	12	0
									mC	octopamine	13	0
									mC	octopamine	14	0
									mC	octopamine	15	0
									mC	octopamine	16	0
									mC	octopamine	17	0
									mC	octopamine	18	0
									mC	octopamine	19	0
									mC	octopamine	20	0
									mC	octopamine	21	0
									mC	octopamine	22	0
									mC	octopamine	23	0
									mC	octopamine	24	0
									mC	octopamine	25	0
									mC	octopamine	26	0
									mC	octopamine	27	0
									mC	octopamine	28	0
									mC	octopamine	29	0
									mC	octopamine	30	0
									mC	tyramine	1	1
									mC	tyramine	2	1
									mC	tyramine	3	1
									mC	tyramine	4	1
									mC	tyramine	5	1
									mC	tyramine	6	1
									mC	tyramine	7	1
									mC	tyramine	8	1
									mC	tyramine	9	0
									mC	tyramine	10	0
									mC	tyramine	11	0
									mC	tyramine	12	0
									mC	tyramine	13	0
									mC	tyramine	14	0
									mC	tyramine	15	0
									mC	tyramine	16	0
									mC	tyramine	17	0
									mC	tyramine	18	0
									mC	tyramine	19	0
									mC	tyramine	20	0
									mC	tyramine	21	0
									mC	tyramine	22	0
									mC	tyramine	23	0
									mC	tyramine	24	0
									mC	tyramine	25	0
									mC	tyramine	26	0
									mC	tyramine	27	0
									mC	tyramine	28	0
									mC	tyramine	29	0
									mC	tyramine	30	0
									mC	serotonin	1	1
									mC	serotonin	2	1
									mC	serotonin	3	1
									mC	serotonin	4	1
									mC	serotonin	5	1
									mC	serotonin	6	1
									mC	serotonin	7	1
									mC	serotonin	8	1
									mC	serotonin	9	1
									mC	serotonin	10	1
									mC	serotonin	11	1
									mC	serotonin	12	1
									mC	serotonin	13	1
									mC	serotonin	14	1
									mC	serotonin	15	0
									mC	serotonin	16	0
									mC	serotonin	17	0
									mC	serotonin	18	0
									mC	serotonin	19	0
									mC	serotonin	20	0
									mC	serotonin	21	0
									mC	serotonin	22	0
									mC	serotonin	23	0
									mC	serotonin	24	0
									mC	serotonin	25	0
									mC	serotonin	26	0
									mC	serotonin	27	0
									mC	serotonin	28	0

## Sheet: Number of eggs
		Date of number of eggs laid by females
											Transformed to log (n + 1)
		strain	Amine treatment	No.	Cumulative total number of eggs laid by females						strain	Amine treatment	No.	Cumulative total number of eggs laid by females
					1day	2day	3day	4day	5day					1day	2day	3day	4day	5day
		jC-S	control	1	1	1	1	1	1		jC-S	control	1	0.30103	0.30103	0.30103	0.30103	0.30103
		jC-S	control	2	0	0	0	0	0		jC-S	control	2	0	0	0	0	0
		jC-S	control	3	0	0	0	0	0		jC-S	control	3	0	0	0	0	0
		jC-S	control	4	0	9	13	19	23		jC-S	control	4	0	1	1.14613	1.30103	1.38021
		jC-S	control	5	0	0	0	0	0		jC-S	control	5	0	0	0	0	0
		jC-S	control	6	0	0	1	1	2		jC-S	control	6	0	0	0.30103	0.30103	0.477121
		jC-S	control	7	0	0	0	0	0		jC-S	control	7	0	0	0	0	0
		jC-S	control	8	0	0	0	0	2		jC-S	control	8	0	0	0	0	0.477121
		jC-S	control	9	0	0	0	0	0		jC-S	control	9	0	0	0	0	0
		jC-S	control	10	0	0	0	0	1		jC-S	control	10	0	0	0	0	0.30103
		jC-S	control	11	0	0	0	0	0		jC-S	control	11	0	0	0	0	0
		jC-S	control	12	0	0	0	0	0		jC-S	control	12	0	0	0	0	0
		jC-S	control	13	0	0	0	0	0		jC-S	control	13	0	0	0	0	0
		jC-S	control	14	0	0	0	0	0		jC-S	control	14	0	0	0	0	0
		jC-S	control	15	0	1	1	1	2		jC-S	control	15	0	0.30103	0.30103	0.30103	0.477121
		jC-S	control	16	1	1	1	1	1		jC-S	control	16	0.30103	0.30103	0.30103	0.30103	0.30103
		jC-S	control	17	0	0	0	0	0		jC-S	control	17	0	0	0	0	0
		jC-S	control	18	0	0	0	0	0		jC-S	control	18	0	0	0	0	0
		jC-S	tyramine	1	1	1	1	1	1		jC-S	tyramine	1	0.30103	0.30103	0.30103	0.30103	0.30103
		jC-S	tyramine	2	7	9	17	23	27		jC-S	tyramine	2	0.90309	1	1.25527	1.38021	1.44716
		jC-S	tyramine	3	1	1	1	1	5		jC-S	tyramine	3	0.30103	0.30103	0.30103	0.30103	0.778151
		jC-S	tyramine	4	0	0	0	1	1		jC-S	tyramine	4	0	0	0	0.30103	0.30103
		jC-S	tyramine	5	5	16	24	26	28		jC-S	tyramine	5	0.778151	1.23045	1.39794	1.43136	1.4624
		jC-S	tyramine	6	1	1	1	1	1		jC-S	tyramine	6	0.30103	0.30103	0.30103	0.30103	0.30103
		jC-S	tyramine	7	0	0	0	0	1		jC-S	tyramine	7	0	0	0	0	0.30103
		jC-S	tyramine	8	6	10	10	12	15		jC-S	tyramine	8	0.845098	1.04139	1.04139	1.11394	1.20412
		jC-S	tyramine	9	5	27	34	36	36		jC-S	tyramine	9	0.778151	1.44716	1.54407	1.5682	1.5682
		jC-S	tyramine	10	0	0	0	0	0		jC-S	tyramine	10	0	0	0	0	0
		jC-S	tyramine	11	0	0	0	0	2		jC-S	tyramine	11	0	0	0	0	0.477121
		jC-S	tyramine	12	0	3	7	13	14		jC-S	tyramine	12	0	0.60206	0.90309	1.14613	1.17609
		jC-S	tyramine	13	1	2	3	3	3		jC-S	tyramine	13	0.30103	0.477121	0.60206	0.60206	0.60206
		jC-S	tyramine	14	0	0	0	0	0		jC-S	tyramine	14	0	0	0	0	0
		jC-S	tyramine	15	0	0	0	0	0		jC-S	tyramine	15	0	0	0	0	0
		jC-S	tyramine	16	0	0	0	0	0		jC-S	tyramine	16	0	0	0	0	0
		jC-S	tyramine	17	1	6	9	11	13		jC-S	tyramine	17	0.30103	0.845098	1	1.07918	1.14613
		jC-S	dopamine	1	0	0	0	0	2		jC-S	dopamine	1	0	0	0	0	0.477121
		jC-S	dopamine	2	0	0	0	0	0		jC-S	dopamine	2	0	0	0	0	0
		jC-S	dopamine	3	0	0	0	0	0		jC-S	dopamine	3	0	0	0	0	0
		jC-S	dopamine	4	0	0	0	0	0		jC-S	dopamine	4	0	0	0	0	0
		jC-S	dopamine	5	0	1	2	3	6		jC-S	dopamine	5	0	0.30103	0.477121	0.60206	0.845098
		jC-S	dopamine	6	0	0	0	0	0		jC-S	dopamine	6	0	0	0	0	0
		jC-S	dopamine	7	0	0	0	0	2		jC-S	dopamine	7	0	0	0	0	0.477121
		jC-S	dopamine	8	0	0	0	1	2		jC-S	dopamine	8	0	0	0	0.30103	0.477121
		jC-S	dopamine	9	0	2	2	2	4		jC-S	dopamine	9	0	0.477121	0.477121	0.477121	0.69897
		jC-S	dopamine	10	0	0	0	2	4		jC-S	dopamine	10	0	0	0	0.477121	0.69897
		jC-S	dopamine	11	0	0	0	0	0		jC-S	dopamine	11	0	0	0	0	0
		jC-S	dopamine	12	0	0	0	0	0		jC-S	dopamine	12	0	0	0	0	0
		jC-S	dopamine	13	0	0	0	0	0		jC-S	dopamine	13	0	0	0	0	0
		jC-S	dopamine	14	0	2	2	2	2		jC-S	dopamine	14	0	0.477121	0.477121	0.477121	0.477121
		jC-S	dopamine	15	0	0	0	0	0		jC-S	dopamine	15	0	0	0	0	0
		jC-S	octopamine	1	1	1	1	3	3		jC-S	octopamine	1	0.30103	0.30103	0.30103	0.60206	0.60206
		jC-S	octopamine	2	3	3	3	3	4		jC-S	octopamine	2	0.60206	0.60206	0.60206	0.60206	0.69897
		jC-S	octopamine	3	1	1	1	1	1		jC-S	octopamine	3	0.30103	0.30103	0.30103	0.30103	0.30103
		jC-S	octopamine	4	1	1	1	1	1		jC-S	octopamine	4	0.30103	0.30103	0.30103	0.30103	0.30103
		jC-S	octopamine	5	1	1	2	4	4		jC-S	octopamine	5	0.30103	0.30103	0.477121	0.69897	0.69897
		jC-S	octopamine	6	0	0	0	0	0		jC-S	octopamine	6	0	0	0	0	0
		jC-S	octopamine	7	0	0	0	0	0		jC-S	octopamine	7	0	0	0	0	0
		jC-S	octopamine	8	0	0	0	0	0		jC-S	octopamine	8	0	0	0	0	0
		jC-S	octopamine	9	1	1	1	1	1		jC-S	octopamine	9	0.30103	0.30103	0.30103	0.30103	0.30103
		jC-S	octopamine	10	1	2	2	2	4		jC-S	octopamine	10	0.30103	0.477121	0.477121	0.477121	0.69897
		jC-S	octopamine	11	0	2	3	7	10		jC-S	octopamine	11	0	0.477121	0.60206	0.90309	1.04139
		jC-S	octopamine	12	0	0	0	0	2		jC-S	octopamine	12	0	0	0	0	0.477121
		jC-S	octopamine	13	1	2	3	3	4		jC-S	octopamine	13	0.30103	0.477121	0.60206	0.60206	0.69897
		jC-S	octopamine	14	0	0	0	0	0		jC-S	octopamine	14	0	0	0	0	0
		jC-S	octopamine	15	2	2	2	2	2		jC-S	octopamine	15	0.477121	0.477121	0.477121	0.477121	0.477121
		jC-S	octopamine	16	0	4	5	6	6		jC-S	octopamine	16	0	0.69897	0.778151	0.845098	0.845098
		jC-S	octopamine	17	0	0	0	0	0		jC-S	octopamine	17	0	0	0	0	0
		jC-S	octopamine	18	1	1	1	1	2		jC-S	octopamine	18	0.30103	0.30103	0.30103	0.30103	0.477121
		jC-S	serotonin	1	0	0	0	0	1		jC-S	serotonin	1	0	0	0	0	0.30103
		jC-S	serotonin	2	0	0	0	2	2		jC-S	serotonin	2	0	0	0	0.477121	0.477121
		jC-S	serotonin	3	3	6	6	9	10		jC-S	serotonin	3	0.60206	0.845098	0.845098	1	1.04139
		jC-S	serotonin	4	0	0	1	4	5		jC-S	serotonin	4	0	0	0.30103	0.69897	0.778151
		jC-S	serotonin	5	4	16	29	30	30		jC-S	serotonin	5	0.69897	1.23045	1.47712	1.49136	1.49136
		jC-S	serotonin	6	0	0	1	5	13		jC-S	serotonin	6	0	0	0.30103	0.778151	1.14613
		jC-S	serotonin	7	0	0	1	2	4		jC-S	serotonin	7	0	0	0.30103	0.477121	0.69897
		jC-S	serotonin	8	0	0	0	1	3		jC-S	serotonin	8	0	0	0	0.30103	0.60206
		jC-S	serotonin	9	0	0	0	0	1		jC-S	serotonin	9	0	0	0	0	0.30103
		jC-S	serotonin	10	1	2	5	6	11		jC-S	serotonin	10	0.30103	0.477121	0.778151	0.845098	1.07918
		jC-S	serotonin	11	3	3	3	3	3		jC-S	serotonin	11	0.60206	0.60206	0.60206	0.60206	0.60206
		jC-S	serotonin	12	0	0	0	1	3		jC-S	serotonin	12	0	0	0	0.30103	0.60206
		jC-S	serotonin	13	0	0	1	1	4		jC-S	serotonin	13	0	0	0.30103	0.30103	0.69897
		jC-S	serotonin	14	0	6	12	16	17		jC-S	serotonin	14	0	0.845098	1.11394	1.23045	1.25527
		jC-S	serotonin	15	0	0	2	3	4		jC-S	serotonin	15	0	0	0.477121	0.60206	0.69897
		jC-S	serotonin	16	0	0	0	4	5		jC-S	serotonin	16	0	0	0	0.69897	0.778151
		jC-S	serotonin	17	0	0	0	0	2		jC-S	serotonin	17	0	0	0	0	0.477121
		jC-S	serotonin	18	0	0	1	4	6		jC-S	serotonin	18	0	0	0.30103	0.69897	0.845098
		isC	control	1	0	1	1	1	1		isC	control	1	0	0.30103	0.30103	0.30103	0.30103
		isC	control	2	0	0	1	3	4		isC	control	2	0	0	0.30103	0.60206	0.69897
		isC	control	3	0	0	0	3	6		isC	control	3	0	0	0	0.60206	0.845098
		isC	control	4	0	0	0	0	0		isC	control	4	0	0	0	0	0
		isC	control	5	12	17	19	22	26		isC	control	5	1.11394	1.25527	1.30103	1.36173	1.43136
		isC	control	6	2	5	7	14	23		isC	control	6	0.477121	0.778151	0.90309	1.17609	1.38021
		isC	control	7	0	0	0	0	0		isC	control	7	0	0	0	0	0
		isC	control	8	0	0	0	2	5		isC	control	8	0	0	0	0.477121	0.778151
		isC	control	9	0	0	0	0	0		isC	control	9	0	0	0	0	0
		isC	control	10	0	2	4	5	7		isC	control	10	0	0.477121	0.69897	0.778151	0.90309
		isC	control	11	0	0	1	2	4		isC	control	11	0	0	0.30103	0.477121	0.69897
		isC	control	12	0	2	6	8	15		isC	control	12	0	0.477121	0.845098	0.954243	1.20412
		isC	control	13	0	0	0	0	2		isC	control	13	0	0	0	0	0.477121
		isC	control	14	0	1	8	8	8		isC	control	14	0	0.30103	0.954243	0.954243	0.954243
		isC	control	15	13	29	40	43	43		isC	control	15	1.14613	1.47712	1.61278	1.64345	1.64345
		isC	control	16	4	8	13	15	15		isC	control	16	0.69897	0.954243	1.14613	1.20412	1.20412
		isC	control	17	0	0	4	8	17		isC	control	17	0	0	0.69897	0.954243	1.25527
		isC	control	18	0	0	0	0	0		isC	control	18	0	0	0	0	0
		isC	control	19	0	0	0	0	1		isC	control	19	0	0	0	0	0.30103
		isC	control	20	0	0	0	0	1		isC	control	20	0	0	0	0	0.30103
		isC	control	21	0	0	0	0	0		isC	control	21	0	0	0	0	0
		isC	control	22	0	0	0	0	0		isC	control	22	0	0	0	0	0
		isC	control	23	0	0	0	0	0		isC	control	23	0	0	0	0	0
		isC	control	24	0	0	0	1	1		isC	control	24	0	0	0	0.30103	0.30103
		isC	control	25	0	0	1	2	4		isC	control	25	0	0	0.30103	0.477121	0.69897
		isC	control	26	1	3	4	5	8		isC	control	26	0.30103	0.60206	0.69897	0.778151	0.954243
		isC	tyramine	1	1	2	5	11	16		isC	tyramine	1	0.30103	0.477121	0.778151	1.07918	1.23045
		isC	tyramine	2	0	0	0	1	2		isC	tyramine	2	0	0	0	0.30103	0.477121
		isC	tyramine	3	0	1	4	6	6		isC	tyramine	3	0	0.30103	0.69897	0.845098	0.845098
		isC	tyramine	4	0	1	5	10	13		isC	tyramine	4	0	0.30103	0.778151	1.04139	1.14613
		isC	tyramine	5	0	0	0	0	1		isC	tyramine	5	0	0	0	0	0.30103
		isC	tyramine	6	3	8	14	17	21		isC	tyramine	6	0.60206	0.954243	1.17609	1.25527	1.34242
		isC	tyramine	7	0	1	2	3	6		isC	tyramine	7	0	0.30103	0.477121	0.60206	0.845098
		isC	tyramine	8	3	10	15	19	23		isC	tyramine	8	0.60206	1.04139	1.20412	1.30103	1.38021
		isC	tyramine	9	0	2	3	4	7		isC	tyramine	9	0	0.477121	0.60206	0.69897	0.90309
		isC	tyramine	10	9	19	19	21	21		isC	tyramine	10	1	1.30103	1.30103	1.34242	1.34242
		isC	tyramine	11	3	8	10	14	21		isC	tyramine	11	0.60206	0.954243	1.04139	1.17609	1.34242
		isC	tyramine	12	0	3	5	6	9		isC	tyramine	12	0	0.60206	0.778151	0.845098	1
		isC	tyramine	13	2	3	5	7	11		isC	tyramine	13	0.477121	0.60206	0.778151	0.90309	1.07918
		isC	tyramine	14	0	0	0	0	0		isC	tyramine	14	0	0	0	0	0
		isC	tyramine	15	3	9	11	14	16		isC	tyramine	15	0.60206	1	1.07918	1.17609	1.23045
		isC	tyramine	16	0	2	7	8	13		isC	tyramine	16	0	0.477121	0.90309	0.954243	1.14613
		isC	tyramine	17	0	0	0	0	0		isC	tyramine	17	0	0	0	0	0
		isC	tyramine	18	3	9	11	16	19		isC	tyramine	18	0.60206	1	1.07918	1.23045	1.30103
		isC	tyramine	19	0	0	0	3	3		isC	tyramine	19	0	0	0	0.60206	0.60206
		isC	tyramine	20	4	6	7	9	13		isC	tyramine	20	0.69897	0.845098	0.90309	1	1.14613
		isC	tyramine	21	2	4	6	7	7		isC	tyramine	21	0.477121	0.69897	0.845098	0.90309	0.90309
		isC	tyramine	22	8	9	10	11	13		isC	tyramine	22	0.954243	1	1.04139	1.07918	1.14613
		isC	tyramine	23	3	7	10	13	16		isC	tyramine	23	0.60206	0.90309	1.04139	1.14613	1.23045
		isC	tyramine	24	0	0	0	0	1		isC	tyramine	24	0	0	0	0	0.30103
		isC	tyramine	25	0	0	0	4	7		isC	tyramine	25	0	0	0	0.69897	0.90309
		isC	tyramine	26	6	14	16	17	18		isC	tyramine	26	0.845098	1.17609	1.23045	1.25527	1.27875
		isC	dopamine	1	0	2	2	2	2		isC	dopamine	1	0	0.477121	0.477121	0.477121	0.477121
		isC	dopamine	2	13	20	29	37	44		isC	dopamine	2	1.14613	1.32222	1.47712	1.57978	1.65321
		isC	dopamine	3	0	0	1	10	13		isC	dopamine	3	0	0	0.30103	1.04139	1.14613
		isC	dopamine	4	6	12	15	16	21		isC	dopamine	4	0.845098	1.11394	1.20412	1.23045	1.34242
		isC	dopamine	5	0	0	0	14	28		isC	dopamine	5	0	0	0	1.17609	1.4624
		isC	dopamine	6	0	0	1	2	5		isC	dopamine	6	0	0	0.30103	0.477121	0.778151
		isC	dopamine	7	4	8	9	10	10		isC	dopamine	7	0.69897	0.954243	1	1.04139	1.04139
		isC	dopamine	8	6	14	21	26	28		isC	dopamine	8	0.845098	1.17609	1.34242	1.43136	1.4624
		isC	dopamine	9	0	2	3	5	8		isC	dopamine	9	0	0.477121	0.60206	0.778151	0.954243
		isC	dopamine	10	0	0	0	0	0		isC	dopamine	10	0	0	0	0	0
		isC	dopamine	11	7	17	26	28	29		isC	dopamine	11	0.90309	1.25527	1.43136	1.4624	1.47712
		isC	dopamine	12	2	6	7	8	13		isC	dopamine	12	0.477121	0.845098	0.90309	0.954243	1.14613
		isC	dopamine	13	7	14	21	25	30		isC	dopamine	13	0.90309	1.17609	1.34242	1.41497	1.49136
		isC	dopamine	14	0	0	0	4	5		isC	dopamine	14	0	0	0	0.69897	0.778151
		isC	dopamine	15	1	3	3	6	10		isC	dopamine	15	0.30103	0.60206	0.60206	0.845098	1.04139
		isC	dopamine	16	0	0	4	6	9		isC	dopamine	16	0	0	0.69897	0.845098	1
		isC	dopamine	17	0	0	0	0	1		isC	dopamine	17	0	0	0	0	0.30103
		isC	dopamine	18	0	0	2	2	4		isC	dopamine	18	0	0	0.477121	0.477121	0.69897
		isC	dopamine	19	0	0	0	0	0		isC	dopamine	19	0	0	0	0	0
		isC	dopamine	20	0	1	5	8	9		isC	dopamine	20	0	0.30103	0.778151	0.954243	1
		isC	dopamine	21	0	0	1	4	11		isC	dopamine	21	0	0	0.30103	0.69897	1.07918
		isC	dopamine	22	0	1	1	1	2		isC	dopamine	22	0	0.30103	0.30103	0.30103	0.477121
		isC	dopamine	23	0	1	4	6	7		isC	dopamine	23	0	0.30103	0.69897	0.845098	0.90309
		isC	dopamine	24	3	3	6	8	11		isC	dopamine	24	0.60206	0.60206	0.845098	0.954243	1.07918
		isC	dopamine	25	2	2	4	6	7		isC	dopamine	25	0.477121	0.477121	0.69897	0.845098	0.90309
		isC	dopamine	26	0	0	0	0	0		isC	dopamine	26	0	0	0	0	0
		isC	octopamine	1	5	9	11	12	12		isC	octopamine	1	0.778151	1	1.07918	1.11394	1.11394
		isC	octopamine	2	0	0	1	2	2		isC	octopamine	2	0	0	0.30103	0.477121	0.477121
		isC	octopamine	3	12	18	24	29	36		isC	octopamine	3	1.11394	1.27875	1.39794	1.47712	1.5682
		isC	octopamine	4	0	2	2	5	7		isC	octopamine	4	0	0.477121	0.477121	0.778151	0.90309
		isC	octopamine	5	3	4	6	9	9		isC	octopamine	5	0.60206	0.69897	0.845098	1	1
		isC	octopamine	6	1	2	2	3	3		isC	octopamine	6	0.30103	0.477121	0.477121	0.60206	0.60206
		isC	octopamine	7	0	0	0	0	1		isC	octopamine	7	0	0	0	0	0.30103
		isC	octopamine	8	11	24	32	41	47		isC	octopamine	8	1.07918	1.39794	1.51851	1.62325	1.68124
		isC	octopamine	9	12	22	29	36	42		isC	octopamine	9	1.11394	1.36173	1.47712	1.5682	1.63347
		isC	octopamine	10	1	1	2	3	5		isC	octopamine	10	0.30103	0.30103	0.477121	0.60206	0.778151
		isC	octopamine	11	1	5	8	9	9		isC	octopamine	11	0.30103	0.778151	0.954243	1	1
		isC	octopamine	12	3	7	8	9	9		isC	octopamine	12	0.60206	0.90309	0.954243	1	1
		isC	octopamine	13	6	14	21	26	30		isC	octopamine	13	0.845098	1.17609	1.34242	1.43136	1.49136
		isC	octopamine	14	2	6	9	12	14		isC	octopamine	14	0.477121	0.845098	1	1.11394	1.17609
		isC	octopamine	15	1	1	2	3	3		isC	octopamine	15	0.30103	0.30103	0.477121	0.60206	0.60206
		isC	octopamine	16	1	1	2	5	13		isC	octopamine	16	0.30103	0.30103	0.477121	0.778151	1.14613
		isC	octopamine	17	5	7	10	12	17		isC	octopamine	17	0.778151	0.90309	1.04139	1.11394	1.25527
		isC	octopamine	18	0	18	19	21	27		isC	octopamine	18	0	1.27875	1.30103	1.34242	1.44716
		isC	octopamine	19	10	10	13	16	16		isC	octopamine	19	1.04139	1.04139	1.14613	1.23045	1.23045
		isC	octopamine	20	0	0	0	4	6		isC	octopamine	20	0	0	0	0.69897	0.845098
		isC	octopamine	21	1	5	6	7	8		isC	octopamine	21	0.30103	0.778151	0.845098	0.90309	0.954243
		isC	octopamine	22	0	2	6	9	16		isC	octopamine	22	0	0.477121	0.845098	1	1.23045
		isC	octopamine	23	7	12	17	18	19		isC	octopamine	23	0.90309	1.11394	1.25527	1.27875	1.30103
		isC	octopamine	24	0	0	0	0	0		isC	octopamine	24	0	0	0	0	0
		isC	octopamine	25	2	5	9	13	16		isC	octopamine	25	0.477121	0.778151	1	1.14613	1.23045
		isC	octopamine	26	0	2	2	4	5		isC	octopamine	26	0	0.477121	0.477121	0.69897	0.778151
		isC	serotonin	1	1	6	7	7	7		isC	serotonin	1	0.30103	0.845098	0.90309	0.90309	0.90309
		isC	serotonin	2	0	6	11	12	13		isC	serotonin	2	0	0.845098	1.07918	1.11394	1.14613
		isC	serotonin	3	0	0	0	2	2		isC	serotonin	3	0	0	0	0.477121	0.477121
		isC	serotonin	4	0	2	9	11	14		isC	serotonin	4	0	0.477121	1	1.07918	1.17609
		isC	serotonin	5	0	0	0	0	0		isC	serotonin	5	0	0	0	0	0
		isC	serotonin	6	4	7	9	13	16		isC	serotonin	6	0.69897	0.90309	1	1.14613	1.23045
		isC	serotonin	7	0	0	0	0	1		isC	serotonin	7	0	0	0	0	0.30103
		isC	serotonin	8	13	22	27	28	28		isC	serotonin	8	1.14613	1.36173	1.44716	1.4624	1.4624
		isC	serotonin	9	1	2	2	4	8		isC	serotonin	9	0.30103	0.477121	0.477121	0.69897	0.954243
		isC	serotonin	10	0	0	0	3	6		isC	serotonin	10	0	0	0	0.60206	0.845098
		isC	serotonin	11	1	11	19	29	29		isC	serotonin	11	0.30103	1.07918	1.30103	1.47712	1.47712
		isC	serotonin	12	0	0	1	1	4		isC	serotonin	12	0	0	0.30103	0.30103	0.69897
		isC	serotonin	13	2	8	13	18	22		isC	serotonin	13	0.477121	0.954243	1.14613	1.27875	1.36173
		isC	serotonin	14	3	7	12	20	26		isC	serotonin	14	0.60206	0.90309	1.11394	1.32222	1.43136
		isC	serotonin	15	0	0	5	6	6		isC	serotonin	15	0	0	0.778151	0.845098	0.845098
		isC	serotonin	16	0	1	2	3	5		isC	serotonin	16	0	0.30103	0.477121	0.60206	0.778151
		isC	serotonin	17	4	8	11	16	20		isC	serotonin	17	0.69897	0.954243	1.07918	1.23045	1.32222
		isC	serotonin	18	4	9	19	32	42		isC	serotonin	18	0.69897	1	1.30103	1.51851	1.63347
		isC	serotonin	19	9	16	18	22	27		isC	serotonin	19	1	1.23045	1.27875	1.36173	1.44716
		isC	serotonin	20	1	3	4	7	10		isC	serotonin	20	0.30103	0.60206	0.69897	0.90309	1.04139
		isC	serotonin	21	0	0	0	0	0		isC	serotonin	21	0	0	0	0	0
		isC	serotonin	22	0	0	0	2	2		isC	serotonin	22	0	0	0	0.477121	0.477121
		isC	serotonin	23	0	0	0	1	3		isC	serotonin	23	0	0	0	0.30103	0.60206
		isC	serotonin	24	0	0	0	4	6		isC	serotonin	24	0	0	0	0.69897	0.845098
		isC	serotonin	25	0	0	1	3	4		isC	serotonin	25	0	0	0.30103	0.60206	0.69897
		isC	serotonin	26	0	0	0	1	3		isC	serotonin	26	0	0	0	0.30103	0.60206
		isC	serotonin	27	0	0	0	0	0		isC	serotonin	27	0	0	0	0	0
		isC	serotonin	28	0	0	0	0	2		isC	serotonin	28	0	0	0	0	0.477121
		isC	serotonin	29	0	0	0	0	0		isC	serotonin	29	0	0	0	0	0
		isC	serotonin	30	0	0	0	5	7		isC	serotonin	30	0	0	0	0.778151	0.90309
		isC	serotonin	31	0	2	4	5	7		isC	serotonin	31	0	0.477121	0.69897	0.778151	0.90309
		isC	serotonin	32	0	0	0	1	4		isC	serotonin	32	0	0	0	0.30103	0.69897
		isC	serotonin	33	0	0	0	0	0		isC	serotonin	33	0	0	0	0	0
		akC02	control	1	0	0	0	0	0		akC02	control	1	0	0	0	0	0
		akC02	control	2	0	0	1	1	2		akC02	control	2	0	0	0.30103	0.30103	0.477121
		akC02	control	3	1	1	1	2	4		akC02	control	3	0.30103	0.30103	0.30103	0.477121	0.69897
		akC02	control	4	0	0	0	0	0		akC02	control	4	0	0	0	0	0
		akC02	control	5	2	4	6	7	9		akC02	control	5	0.477121	0.69897	0.845098	0.90309	1
		akC02	control	6	1	4	6	8	11		akC02	control	6	0.30103	0.69897	0.845098	0.954243	1.07918
		akC02	control	7	1	1	2	3	3		akC02	control	7	0.30103	0.30103	0.477121	0.60206	0.60206
		akC02	control	8	2	2	3	4	5		akC02	control	8	0.477121	0.477121	0.60206	0.69897	0.778151
		akC02	control	9	2	3	4	5	6		akC02	control	9	0.477121	0.60206	0.69897	0.778151	0.845098
		akC02	control	10	1	3	3	5	5		akC02	control	10	0.30103	0.60206	0.60206	0.778151	0.778151
		akC02	control	11	3	5	7	8	14		akC02	control	11	0.60206	0.778151	0.90309	0.954243	1.17609
		akC02	control	12	1	1	1	1	1		akC02	control	12	0.30103	0.30103	0.30103	0.30103	0.30103
		akC02	control	13	0	0	0	0	0		akC02	control	13	0	0	0	0	0
		akC02	control	14	1	1	1	1	1		akC02	control	14	0.30103	0.30103	0.30103	0.30103	0.30103
		akC02	control	15	0	0	0	0	0		akC02	control	15	0	0	0	0	0
		akC02	control	16	0	1	1	1	3		akC02	control	16	0	0.30103	0.30103	0.30103	0.60206
		akC02	control	17	1	1	1	1	2		akC02	control	17	0.30103	0.30103	0.30103	0.30103	0.477121
		akC02	control	18	0	0	1	1	2		akC02	control	18	0	0	0.30103	0.30103	0.477121
		akC02	control	19	0	0	0	0	0		akC02	control	19	0	0	0	0	0
		akC02	control	20	0	0	1	2	2		akC02	control	20	0	0	0.30103	0.477121	0.477121
		akC02	control	21	0	1	1	3	3		akC02	control	21	0	0.30103	0.30103	0.60206	0.60206
		akC02	control	22	0	0	0	1	1		akC02	control	22	0	0	0	0.30103	0.30103
		akC02	control	23	1	1	1	1	6		akC02	control	23	0.30103	0.30103	0.30103	0.30103	0.845098
		akC02	control	24	0	1	1	1	1		akC02	control	24	0	0.30103	0.30103	0.30103	0.30103
		akC02	control	25	0	0	0	0	0		akC02	control	25	0	0	0	0	0
		akC02	control	26	4	6	7	9	9		akC02	control	26	0.69897	0.845098	0.90309	1	1
		akC02	tyramine	1	2	3	3	4	4		akC02	tyramine	1	0.477121	0.60206	0.60206	0.69897	0.69897
		akC02	tyramine	2	1	1	1	1	1		akC02	tyramine	2	0.30103	0.30103	0.30103	0.30103	0.30103
		akC02	tyramine	3	3	4	5	7	9		akC02	tyramine	3	0.60206	0.69897	0.778151	0.90309	1
		akC02	tyramine	4	2	3	3	3	5		akC02	tyramine	4	0.477121	0.60206	0.60206	0.60206	0.778151
		akC02	tyramine	5	0	1	1	1	1		akC02	tyramine	5	0	0.30103	0.30103	0.30103	0.30103
		akC02	tyramine	6	1	2	4	6	6		akC02	tyramine	6	0.30103	0.477121	0.69897	0.845098	0.845098
		akC02	tyramine	7	4	6	12	22	24		akC02	tyramine	7	0.69897	0.845098	1.11394	1.36173	1.39794
		akC02	tyramine	8	8	10	11	11	12		akC02	tyramine	8	0.954243	1.04139	1.07918	1.07918	1.11394
		akC02	tyramine	9	1	3	4	6	8		akC02	tyramine	9	0.30103	0.60206	0.69897	0.845098	0.954243
		akC02	tyramine	10	0	1	1	1	1		akC02	tyramine	10	0	0.30103	0.30103	0.30103	0.30103
		akC02	tyramine	11	0	0	1	1	1		akC02	tyramine	11	0	0	0.30103	0.30103	0.30103
		akC02	tyramine	12	0	0	0	0	0		akC02	tyramine	12	0	0	0	0	0
		akC02	tyramine	13	2	2	2	2	2		akC02	tyramine	13	0.477121	0.477121	0.477121	0.477121	0.477121
		akC02	tyramine	14	3	4	4	5	7		akC02	tyramine	14	0.60206	0.69897	0.69897	0.778151	0.90309
		akC02	tyramine	15	5	10	13	13	13		akC02	tyramine	15	0.778151	1.04139	1.14613	1.14613	1.14613
		akC02	tyramine	16	2	3	3	3	5		akC02	tyramine	16	0.477121	0.60206	0.60206	0.60206	0.778151
		akC02	tyramine	17	3	4	4	4	5		akC02	tyramine	17	0.60206	0.69897	0.69897	0.69897	0.778151
		akC02	tyramine	18	1	1	1	2	2		akC02	tyramine	18	0.30103	0.30103	0.30103	0.477121	0.477121
		akC02	tyramine	19	4	4	4	5	6		akC02	tyramine	19	0.69897	0.69897	0.69897	0.778151	0.845098
		akC02	tyramine	20	0	0	0	0	0		akC02	tyramine	20	0	0	0	0	0
		akC02	tyramine	21	3	3	4	4	4		akC02	tyramine	21	0.60206	0.60206	0.69897	0.69897	0.69897
		akC02	tyramine	22	0	0	0	1	2		akC02	tyramine	22	0	0	0	0.30103	0.477121
		akC02	dopamine	1	0	0	0	0	0		akC02	dopamine	1	0	0	0	0	0
		akC02	dopamine	2	1	1	1	1	1		akC02	dopamine	2	0.30103	0.30103	0.30103	0.30103	0.30103
		akC02	dopamine	3	2	2	3	3	3		akC02	dopamine	3	0.477121	0.477121	0.60206	0.60206	0.60206
		akC02	dopamine	4	0	0	0	0	0		akC02	dopamine	4	0	0	0	0	0
		akC02	dopamine	5	3	4	5	6	7		akC02	dopamine	5	0.60206	0.69897	0.778151	0.845098	0.90309
		akC02	dopamine	6	3	6	8	8	9		akC02	dopamine	6	0.60206	0.845098	0.954243	0.954243	1
		akC02	dopamine	7	10	14	14	15	17		akC02	dopamine	7	1.04139	1.17609	1.17609	1.20412	1.25527
		akC02	dopamine	8	0	0	0	0	0		akC02	dopamine	8	0	0	0	0	0
		akC02	dopamine	9	0	0	0	0	0		akC02	dopamine	9	0	0	0	0	0
		akC02	dopamine	10	0	0	0	0	0		akC02	dopamine	10	0	0	0	0	0
		akC02	dopamine	11	0	0	0	0	0		akC02	dopamine	11	0	0	0	0	0
		akC02	dopamine	12	0	0	1	1	1		akC02	dopamine	12	0	0	0.30103	0.30103	0.30103
		akC02	dopamine	13	0	0	1	1	1		akC02	dopamine	13	0	0	0.30103	0.30103	0.30103
		akC02	dopamine	14	3	5	6	7	8		akC02	dopamine	14	0.60206	0.778151	0.845098	0.90309	0.954243
		akC02	dopamine	15	4	4	5	5	5		akC02	dopamine	15	0.69897	0.69897	0.778151	0.778151	0.778151
		akC02	dopamine	16	3	3	3	3	3		akC02	dopamine	16	0.60206	0.60206	0.60206	0.60206	0.60206
		akC02	dopamine	17	2	3	3	3	3		akC02	dopamine	17	0.477121	0.60206	0.60206	0.60206	0.60206
		akC02	dopamine	18	1	1	1	1	1		akC02	dopamine	18	0.30103	0.30103	0.30103	0.30103	0.30103
		akC02	dopamine	19	0	1	2	2	2		akC02	dopamine	19	0	0.30103	0.477121	0.477121	0.477121
		akC02	dopamine	20	0	0	0	0	0		akC02	dopamine	20	0	0	0	0	0
		akC02	dopamine	21	0	0	0	0	0		akC02	dopamine	21	0	0	0	0	0
		akC02	dopamine	22	1	6	6	6	6		akC02	dopamine	22	0.30103	0.845098	0.845098	0.845098	0.845098
		akC02	dopamine	23	0	0	0	0	0		akC02	dopamine	23	0	0	0	0	0
		akC02	dopamine	24	1	1	1	1	1		akC02	dopamine	24	0.30103	0.30103	0.30103	0.30103	0.30103
		akC02	dopamine	25	4	6	6	6	7		akC02	dopamine	25	0.69897	0.845098	0.845098	0.845098	0.90309
		akC02	octopamine	1	2	2	2	2	3		akC02	octopamine	1	0.477121	0.477121	0.477121	0.477121	0.60206
		akC02	octopamine	2	1	2	4	5	8		akC02	octopamine	2	0.30103	0.477121	0.69897	0.778151	0.954243
		akC02	octopamine	3	1	2	3	3	4		akC02	octopamine	3	0.30103	0.477121	0.60206	0.60206	0.69897
		akC02	octopamine	4	2	3	3	5	7		akC02	octopamine	4	0.477121	0.60206	0.60206	0.778151	0.90309
		akC02	octopamine	5	0	0	1	1	2		akC02	octopamine	5	0	0	0.30103	0.30103	0.477121
		akC02	octopamine	6	1	1	1	1	2		akC02	octopamine	6	0.30103	0.30103	0.30103	0.30103	0.477121
		akC02	octopamine	7	13	14	14	14	14		akC02	octopamine	7	1.14613	1.17609	1.17609	1.17609	1.17609
		akC02	octopamine	8	3	5	5	7	10		akC02	octopamine	8	0.60206	0.778151	0.778151	0.90309	1.04139
		akC02	octopamine	9	1	2	5	15	18		akC02	octopamine	9	0.30103	0.477121	0.778151	1.20412	1.27875
		akC02	octopamine	10	0	0	0	0	1		akC02	octopamine	10	0	0	0	0	0.30103
		akC02	octopamine	11	1	2	5	6	7		akC02	octopamine	11	0.30103	0.477121	0.778151	0.845098	0.90309
		akC02	octopamine	12	3	5	8	11	14		akC02	octopamine	12	0.60206	0.778151	0.954243	1.07918	1.17609
		akC02	octopamine	13	0	0	0	0	4		akC02	octopamine	13	0	0	0	0	0.69897
		akC02	octopamine	14	2	10	13	23	25		akC02	octopamine	14	0.477121	1.04139	1.14613	1.38021	1.41497
		akC02	octopamine	15	2	3	6	6	6		akC02	octopamine	15	0.477121	0.60206	0.845098	0.845098	0.845098
		akC02	octopamine	16	0	0	0	1	1		akC02	octopamine	16	0	0	0	0.30103	0.30103
		akC02	octopamine	17	0	1	2	2	2		akC02	octopamine	17	0	0.30103	0.477121	0.477121	0.477121
		akC02	octopamine	18	2	2	2	3	4		akC02	octopamine	18	0.477121	0.477121	0.477121	0.60206	0.69897
		akC02	octopamine	19	0	0	0	1	1		akC02	octopamine	19	0	0	0	0.30103	0.30103
		akC02	octopamine	20	1	1	1	1	2		akC02	octopamine	20	0.30103	0.30103	0.30103	0.30103	0.477121
		akC02	octopamine	21	0	0	0	1	1		akC02	octopamine	21	0	0	0	0.30103	0.30103
		akC02	octopamine	22	1	4	7	10	13		akC02	octopamine	22	0.30103	0.69897	0.90309	1.04139	1.14613
		akC02	octopamine	23	1	2	2	3	4		akC02	octopamine	23	0.30103	0.477121	0.477121	0.60206	0.69897
		akC02	serotonin	1	1	1	2	2	3		akC02	serotonin	1	0.30103	0.30103	0.477121	0.477121	0.60206
		akC02	serotonin	2	1	1	1	1	1		akC02	serotonin	2	0.30103	0.30103	0.30103	0.30103	0.30103
		akC02	serotonin	3	1	2	2	3	5		akC02	serotonin	3	0.30103	0.477121	0.477121	0.60206	0.778151
		akC02	serotonin	4	3	3	4	6	10		akC02	serotonin	4	0.60206	0.60206	0.69897	0.845098	1.04139
		akC02	serotonin	5	0	1	2	3	4		akC02	serotonin	5	0	0.30103	0.477121	0.60206	0.69897
		akC02	serotonin	6	0	0	0	0	0		akC02	serotonin	6	0	0	0	0	0
		akC02	serotonin	7	1	1	2	4	12		akC02	serotonin	7	0.30103	0.30103	0.477121	0.69897	1.11394
		akC02	serotonin	8	0	1	1	1	1		akC02	serotonin	8	0	0.30103	0.30103	0.30103	0.30103
		akC02	serotonin	9	0	0	0	0	0		akC02	serotonin	9	0	0	0	0	0
		akC02	serotonin	10	0	1	1	1	2		akC02	serotonin	10	0	0.30103	0.30103	0.30103	0.477121
		akC02	serotonin	11	0	0	0	0	0		akC02	serotonin	11	0	0	0	0	0
		akC02	serotonin	12	0	0	0	0	0		akC02	serotonin	12	0	0	0	0	0
		akC02	serotonin	13	0	0	0	0	0		akC02	serotonin	13	0	0	0	0	0
		akC02	serotonin	14	2	6	6	7	8		akC02	serotonin	14	0.477121	0.845098	0.845098	0.90309	0.954243
		akC02	serotonin	15	2	3	4	6	7		akC02	serotonin	15	0.477121	0.60206	0.69897	0.845098	0.90309
		akC02	serotonin	16	3	3	5	9	13		akC02	serotonin	16	0.60206	0.60206	0.778151	1	1.14613
		akC02	serotonin	17	4	7	9	10	10		akC02	serotonin	17	0.69897	0.90309	1	1.04139	1.04139
		akC02	serotonin	18	0	1	2	3	5		akC02	serotonin	18	0	0.30103	0.477121	0.60206	0.778151
		akC02	serotonin	19	0	0	0	0	0		akC02	serotonin	19	0	0	0	0	0
		akC02	serotonin	20	0	0	0	1	1		akC02	serotonin	20	0	0	0	0.30103	0.30103
		akC02	serotonin	21	1	3	6	8	13		akC02	serotonin	21	0.30103	0.60206	0.845098	0.954243	1.14613
		akC02	serotonin	22	0	0	1	2	5		akC02	serotonin	22	0	0	0.30103	0.477121	0.778151
		akC02	serotonin	23	0	0	0	0	2		akC02	serotonin	23	0	0	0	0	0.477121
		akC02	serotonin	24	0	0	0	1	2		akC02	serotonin	24	0	0	0	0.30103	0.477121
		akC02	serotonin	25	0	0	0	1	1		akC02	serotonin	25	0	0	0	0.30103	0.30103
		mC	control	1	0	0	0	0	1		mC	control	1	0	0	0	0	0.30103
		mC	control	2	0	0	0	0	0		mC	control	2	0	0	0	0	0
		mC	control	3	0	0	0	0	0		mC	control	3	0	0	0	0	0
		mC	control	4	0	0	0	0	1		mC	control	4	0	0	0	0	0.30103
		mC	control	5	0	0	1	1	1		mC	control	5	0	0	0.30103	0.30103	0.30103
		mC	control	6	0	0	0	1	1		mC	control	6	0	0	0	0.30103	0.30103
		mC	control	7	0	0	0	0	0		mC	control	7	0	0	0	0	0
		mC	control	8	0	0	0	0	0		mC	control	8	0	0	0	0	0
		mC	control	9	0	0	0	0	1		mC	control	9	0	0	0	0	0.30103
		mC	control	10	0	0	1	1	1		mC	control	10	0	0	0.30103	0.30103	0.30103
		mC	control	11	0	0	0	0	0		mC	control	11	0	0	0	0	0
		mC	control	12	0	1	1	2	3		mC	control	12	0	0.30103	0.30103	0.477121	0.60206
		mC	control	13	0	2	8	11	15		mC	control	13	0	0.477121	0.954243	1.07918	1.20412
		mC	control	14	2	3	3	4	5		mC	control	14	0.477121	0.60206	0.60206	0.69897	0.778151
		mC	control	15	1	1	1	1	1		mC	control	15	0.30103	0.30103	0.30103	0.30103	0.30103
		mC	control	16	0	0	0	0	0		mC	control	16	0	0	0	0	0
		mC	control	17	1	1	2	2	2		mC	control	17	0.30103	0.30103	0.477121	0.477121	0.477121
		mC	control	18	0	0	2	3	4		mC	control	18	0	0	0.477121	0.60206	0.69897
		mC	control	19	0	0	0	0	3		mC	control	19	0	0	0	0	0.60206
		mC	control	20	0	1	2	3	3		mC	control	20	0	0.30103	0.477121	0.60206	0.60206
		mC	control	21	0	0	0	0	1		mC	control	21	0	0	0	0	0.30103
		mC	control	22	0	0	0	0	0		mC	control	22	0	0	0	0	0
		mC	control	23	0	1	2	2	2		mC	control	23	0	0.30103	0.477121	0.477121	0.477121
		mC	control	24	0	0	0	1	3		mC	control	24	0	0	0	0.30103	0.60206
		mC	control	25	1	2	3	3	6		mC	control	25	0.30103	0.477121	0.60206	0.60206	0.845098
		mC	control	26	0	0	0	0	0		mC	control	26	0	0	0	0	0
		mC	control	27	1	3	5	6	6		mC	control	27	0.30103	0.60206	0.778151	0.845098	0.845098
		mC	tyramine	1	0	0	0	0	0		mC	tyramine	1	0	0	0	0	0
		mC	tyramine	2	4	6	7	7	9		mC	tyramine	2	0.69897	0.845098	0.90309	0.90309	1
		mC	tyramine	3	0	1	2	4	7		mC	tyramine	3	0	0.30103	0.477121	0.69897	0.90309
		mC	tyramine	4	2	6	10	14	17		mC	tyramine	4	0.477121	0.845098	1.04139	1.17609	1.25527
		mC	tyramine	5	0	0	0	0	0		mC	tyramine	5	0	0	0	0	0
		mC	tyramine	6	0	0	0	0	1		mC	tyramine	6	0	0	0	0	0.30103
		mC	tyramine	7	1	11	19	22	22		mC	tyramine	7	0.30103	1.07918	1.30103	1.36173	1.36173
		mC	tyramine	8	0	1	4	7	9		mC	tyramine	8	0	0.30103	0.69897	0.90309	1
		mC	tyramine	9	0	0	1	2	4		mC	tyramine	9	0	0	0.30103	0.477121	0.69897
		mC	tyramine	10	1	7	13	14	16		mC	tyramine	10	0.30103	0.90309	1.14613	1.17609	1.23045
		mC	tyramine	11	0	1	4	5	5		mC	tyramine	11	0	0.30103	0.69897	0.778151	0.778151
		mC	tyramine	12	0	0	1	1	2		mC	tyramine	12	0	0	0.30103	0.30103	0.477121
		mC	tyramine	13	0	0	0	0	0		mC	tyramine	13	0	0	0	0	0
		mC	tyramine	14	0	0	0	1	2		mC	tyramine	14	0	0	0	0.30103	0.477121
		mC	tyramine	15	0	0	0	0	0		mC	tyramine	15	0	0	0	0	0
		mC	tyramine	16	0	0	0	0	0		mC	tyramine	16	0	0	0	0	0
		mC	tyramine	17	0	2	7	10	10		mC	tyramine	17	0	0.477121	0.90309	1.04139	1.04139
		mC	tyramine	18	0	0	0	1	1		mC	tyramine	18	0	0	0	0.30103	0.30103
		mC	tyramine	19	0	0	1	2	2		mC	tyramine	19	0	0	0.30103	0.477121	0.477121
		mC	tyramine	20	0	0	0	1	3		mC	tyramine	20	0	0	0	0.30103	0.60206
		mC	tyramine	21	1	4	7	9	12		mC	tyramine	21	0.30103	0.69897	0.90309	1	1.11394
		mC	tyramine	22	0	2	5	8	11		mC	tyramine	22	0	0.477121	0.778151	0.954243	1.07918
		mC	tyramine	23	1	4	10	17	17		mC	tyramine	23	0.30103	0.69897	1.04139	1.25527	1.25527
		mC	tyramine	24	3	9	19	24	24		mC	tyramine	24	0.60206	1	1.30103	1.39794	1.39794
		mC	tyramine	25	7	9	12	13	15		mC	tyramine	25	0.90309	1	1.11394	1.14613	1.20412
		mC	tyramine	26	11	14	18	18	20		mC	tyramine	26	1.07918	1.17609	1.27875	1.27875	1.32222
		mC	tyramine	27	9	12	15	15	15		mC	tyramine	27	1	1.11394	1.20412	1.20412	1.20412
		mC	tyramine	28	6	10	12	12	12		mC	tyramine	28	0.845098	1.04139	1.11394	1.11394	1.11394
		mC	dopamine	1	0	0	0	0	0		mC	dopamine	1	0	0	0	0	0
		mC	dopamine	2	0	0	0	0	0		mC	dopamine	2	0	0	0	0	0
		mC	dopamine	3	0	0	0	0	0		mC	dopamine	3	0	0	0	0	0
		mC	dopamine	4	2	6	8	9	11		mC	dopamine	4	0.477121	0.845098	0.954243	1	1.07918
		mC	dopamine	5	0	0	0	1	3		mC	dopamine	5	0	0	0	0.30103	0.60206
		mC	dopamine	6	0	0	1	2	3		mC	dopamine	6	0	0	0.30103	0.477121	0.60206
		mC	dopamine	7	0	0	0	0	0		mC	dopamine	7	0	0	0	0	0
		mC	dopamine	8	0	0	2	5	5		mC	dopamine	8	0	0	0.477121	0.778151	0.778151
		mC	dopamine	9	0	1	3	7	10		mC	dopamine	9	0	0.30103	0.60206	0.90309	1.04139
		mC	dopamine	10	0	1	3	5	8		mC	dopamine	10	0	0.30103	0.60206	0.778151	0.954243
		mC	dopamine	11	0	1	3	4	5		mC	dopamine	11	0	0.30103	0.60206	0.69897	0.778151
		mC	dopamine	12	0	1	3	8	9		mC	dopamine	12	0	0.30103	0.60206	0.954243	1
		mC	dopamine	13	0	1	3	6	9		mC	dopamine	13	0	0.30103	0.60206	0.845098	1
		mC	dopamine	14	0	0	0	2	2		mC	dopamine	14	0	0	0	0.477121	0.477121
		mC	dopamine	15	0	0	0	0	0		mC	dopamine	15	0	0	0	0	0
		mC	dopamine	16	0	0	0	0	0		mC	dopamine	16	0	0	0	0	0
		mC	dopamine	17	2	4	6	11	14		mC	dopamine	17	0.477121	0.69897	0.845098	1.07918	1.17609
		mC	dopamine	18	0	0	3	6	9		mC	dopamine	18	0	0	0.60206	0.845098	1
		mC	dopamine	19	3	8	11	13	15		mC	dopamine	19	0.60206	0.954243	1.07918	1.14613	1.20412
		mC	dopamine	20	0	0	2	4	7		mC	dopamine	20	0	0	0.477121	0.69897	0.90309
		mC	dopamine	21	0	0	0	0	0		mC	dopamine	21	0	0	0	0	0
		mC	dopamine	22	0	0	1	3	3		mC	dopamine	22	0	0	0.30103	0.60206	0.60206
		mC	dopamine	23	0	1	3	5	5		mC	dopamine	23	0	0.30103	0.60206	0.778151	0.778151
		mC	dopamine	24	0	0	0	0	0		mC	dopamine	24	0	0	0	0	0
		mC	octopamine	1	0	0	0	0	0		mC	octopamine	1	0	0	0	0	0
		mC	octopamine	2	0	2	6	12	12		mC	octopamine	2	0	0.477121	0.845098	1.11394	1.11394
		mC	octopamine	3	0	0	0	0	0		mC	octopamine	3	0	0	0	0	0
		mC	octopamine	4	4	9	10	11	11		mC	octopamine	4	0.69897	1	1.04139	1.07918	1.07918
		mC	octopamine	5	0	0	0	0	0		mC	octopamine	5	0	0	0	0	0
		mC	octopamine	6	0	0	0	0	0		mC	octopamine	6	0	0	0	0	0
		mC	octopamine	7	0	0	0	0	0		mC	octopamine	7	0	0	0	0	0
		mC	octopamine	8	0	0	1	4	9		mC	octopamine	8	0	0	0.30103	0.69897	1
		mC	octopamine	9	0	0	4	8	11		mC	octopamine	9	0	0	0.69897	0.954243	1.07918
		mC	octopamine	10	0	0	3	7	14		mC	octopamine	10	0	0	0.60206	0.90309	1.17609
		mC	octopamine	11	0	0	0	0	0		mC	octopamine	11	0	0	0	0	0
		mC	octopamine	12	0	0	0	0	0		mC	octopamine	12	0	0	0	0	0
		mC	octopamine	13	0	0	0	0	1		mC	octopamine	13	0	0	0	0	0.30103
		mC	octopamine	14	0	0	0	0	0		mC	octopamine	14	0	0	0	0	0
		mC	octopamine	15	0	1	2	3	5		mC	octopamine	15	0	0.30103	0.477121	0.60206	0.778151
		mC	octopamine	16	0	0	0	0	0		mC	octopamine	16	0	0	0	0	0
		mC	octopamine	17	0	0	0	0	0		mC	octopamine	17	0	0	0	0	0
		mC	octopamine	18	0	0	0	0	0		mC	octopamine	18	0	0	0	0	0
		mC	octopamine	19	1	2	4	6	9		mC	octopamine	19	0.30103	0.477121	0.69897	0.845098	1
		mC	octopamine	20	0	0	1	2	3		mC	octopamine	20	0	0	0.30103	0.477121	0.60206
		mC	octopamine	21	0	0	0	0	0		mC	octopamine	21	0	0	0	0	0
		mC	octopamine	22	0	1	1	2	3		mC	octopamine	22	0	0.30103	0.30103	0.477121	0.60206
		mC	octopamine	23	0	0	1	1	1		mC	octopamine	23	0	0	0.30103	0.30103	0.30103
		mC	serotonin	1	0	0	0	1	3		mC	serotonin	1	0	0	0	0.30103	0.60206
		mC	serotonin	2	0	0	0	0	0		mC	serotonin	2	0	0	0	0	0
		mC	serotonin	3	0	1	2	4	4		mC	serotonin	3	0	0.30103	0.477121	0.69897	0.69897
		mC	serotonin	4	0	0	1	3	5		mC	serotonin	4	0	0	0.30103	0.60206	0.778151
		mC	serotonin	5	0	0	0	1	3		mC	serotonin	5	0	0	0	0.30103	0.60206
		mC	serotonin	6	0	0	0	0	1		mC	serotonin	6	0	0	0	0	0.30103
		mC	serotonin	7	0	0	0	1	3		mC	serotonin	7	0	0	0	0.30103	0.60206
		mC	serotonin	8	0	0	0	0	0		mC	serotonin	8	0	0	0	0	0
		mC	serotonin	9	1	3	10	15	20		mC	serotonin	9	0.30103	0.60206	1.04139	1.20412	1.32222
		mC	serotonin	10	0	0	0	1	1		mC	serotonin	10	0	0	0	0.30103	0.30103
		mC	serotonin	11	0	0	1	4	8		mC	serotonin	11	0	0	0.30103	0.69897	0.954243
		mC	serotonin	12	0	0	0	0	1		mC	serotonin	12	0	0	0	0	0.30103
		mC	serotonin	13	1	8	17	21	21		mC	serotonin	13	0.30103	0.954243	1.25527	1.34242	1.34242
		mC	serotonin	14	1	2	3	3	3		mC	serotonin	14	0.30103	0.477121	0.60206	0.60206	0.60206
		mC	serotonin	15	0	0	0	0	1		mC	serotonin	15	0	0	0	0	0.30103
		mC	serotonin	16	3	9	19	19	19		mC	serotonin	16	0.60206	1	1.30103	1.30103	1.30103
		mC	serotonin	17	0	0	0	1	2		mC	serotonin	17	0	0	0	0.30103	0.477121
		mC	serotonin	18	3	11	18	19	19		mC	serotonin	18	0.60206	1.07918	1.27875	1.30103	1.30103
		mC	serotonin	19	0	2	7	11	13		mC	serotonin	19	0	0.477121	0.90309	1.07918	1.14613
		mC	serotonin	20	0	0	0	0	0		mC	serotonin	20	0	0	0	0	0
		mC	serotonin	21	1	3	9	11	11		mC	serotonin	21	0.30103	0.60206	1	1.07918	1.07918
		mC	serotonin	22	0	0	1	2	5		mC	serotonin	22	0	0	0.30103	0.477121	0.778151
		mC	serotonin	23	0	3	7	12	12		mC	serotonin	23	0	0.60206	0.90309	1.11394	1.11394
		mC	serotonin	24	2	3	7	11	11		mC	serotonin	24	0.477121	0.60206	0.90309	1.07918	1.07918
		mC	serotonin	25	0	0	0	1	2		mC	serotonin	25	0	0	0	0.30103	0.477121
		mC	serotonin	26	0	1	3	4	6		mC	serotonin	26	0	0.30103	0.60206	0.69897	0.845098
